# Supplementary material for: Prognostic role of preoperative D-dimer, fibrinogen and platelet levels in patients with oral squamous cell carcinoma
Source: BMC Cancer. 2021 Feb 5;21:122. doi: 10.1186/s12885-021-07841-5 (PMC7863521; doi:10.1186/s12885-021-07841-5)
Supplement: Supplementary file 1 — Additional file 1. [file 12885_2021_7841_MOESM1_ESM.xlsx]

## Sheet: Sheet2
No.	Sex	AGE	hospital	site	surg.	time of surg.	T stage	N stage	P/R	clinical stage	differentiation	follow up	prognosis	Pre. DD	post.1 DD	post.2 DD	post.3 DD	pre.FIB	post.1 FIB	post.2 FIB	post.3 FIB	pre.PLT	post.PLT	course(M)	somking(Y)	alcohol(Y)
02706	1	25	12	1	3	1.8	2	0	1	2	8	6	1	8				3.33
02542	2	27	10	1	3	2	2	0	1	2	8	21	1	87				3.08
17673	1	30	17	1	8	6.8	4	2	1	4	3	10	2	173.47		1589.67		1.9				310	247	3	8
22511	1	30	25	1	7	9.6	4	1	1	4	3	5	1	346.95	8468.65	2472.85	2339.74	3.23	3.99	6.06		354	213	13
02373	1	30	35	1	4	8	4	0	1	4	3	10	1	70	1358			2.37
16474	1	32	23	1	4	12.25	4	2	1	4	3	3	2	914.96	1136.19	8129.79		3.09				218	110	2	12
14935	1	32	24	1	4	8.9	2	0	1	2	2	39	1	210.9	374.69	845.64	1250.88	3.09				147	143	6	10
02694	1	35	6	1	1	0.5	1	0	1	1	8	8	1	20				3.14
21551	1	37	7	1	0		5	5	2	5	8			2213.87				5.8				394		1
02305	1	37	13	1	3	2	3	0	1	3	8	8	1	97	409			4.64
02680	1	37	13	1	3	2	2	2	1	4	8	16	1	74				3.29
20400	1	37	14	1	3	0.75	1	2	1	4	1	12	1	105.76				2.99				279	256	1	10
15522	1	37	24	3	8	10.5	1	1	1	3	8	47	1	225.59	1236.06	782.28		3.36				319	196	24
02674	1	38	12	2	3	2.2	2	0	1	2	8	6	1	49				2.7
02492	1	38	17	1	3	2	2	0	1	2	8	8	1	49	659			2.35
02492	1	39	38	2	8	10	3	2	1	4	8	9	1	544	813			3.15
20865	1	40	17	2	8	6.5	4	0	1	4	1	14	1	77.52	479.28			1.92	2.21			213	172	1	20	10
21412	2	40	18	1	7	9.25	4	2	1	4	1	11	1	131.08	735.03	490.59	1806.07	2.08	2.74	4.4	4.77	250	120	12
21505	1	41	23	7	4	9.75	5	6	2	5	3			85.77	2516.28	1869.67	1746.83	1.46	1.44	1.63		187	145	1	10
15980	1	41	44	2	8	9.75	4	2	1	4	4	1	2	660.95	1020	1284.2	1453.99	4.41				322	213	2	20
02575	1	42	9	1	1	0.5	1	0	1	1	8	7	1	13				2.22
01115	1	42	12	3	4	5.5	2	1	1	3	1	3	1	12				2.51
15890	1	42	14	1	4	4	2	0	1	1	8	46	1	492.78				4.41				210	195	1
22244	2	42	21	3	8	7.9	4	2	1	4	1	6	1	348.53	1567.9	1639.6	1974.64	2.94	3.23	4.29	4.09	173	103	1
16617	1	42	37	3	8	10.5	3	0	1	3	1	3	2	522.59				3.52				215	166	1	35	20
17320	1	43	15	2	8	9.5	4	2	1	4	2	6	2	772.82			1494.32	3.68				162	121	2	10
02525	1	43	21	1	4	6.8	3	1	1	4	1	6	1	443	179			2.82
17334	1	43	21	2	8	7.2	4	1	1	4	2	15	1	3981				2.72				281	184	1
14646	1	43	23	1	8	7.5	2	0	1	2	3	18	1	194				3.87				235	196	1
21406	1	43	27	1	7	12.75	4	2	1	4	8	5	2	465.54	1806.84		2470.31	2.38	2.41			83	68	12
20150	1	44	11	1	7	9.9	1	2	1	4	3	5	2	163.49	3680.13			2.15				294	221	5
02326	1	44	14	1	3	3	2	0	1	2	8	22	1	112	634			3.96
20960	2	44	21	1	7	9.4	4	2	1	4	3	13	1	254.94	1132.88			2.7	3.36			199	110	7
10655	1	44	24	2	6	6.4	5	4	2	5	8			174.93	481.67	542.7	421.44	3.43	2.89	3.81	4.9	234	183	1
21923	1	44	28	1	8	10.75	5	6	2	5	1			938	2802.76	2589.48	2441.62	3.36	2.19	4.19	5.55	228	138	2	20
19611	1	45	19	2	8	10.9	3	0	1	3	8	21	1	221.36			828.19	4.44				330	296	2	28	28
20671	1	45	23	2	6	9.5	5	4	2	5	3			200.8				4.09				243	228	3	20	20
15336	1	45	40	1	4	8.25	2	0	1	2	1	7	2	220.59				3.47				250	161	4
01915	1	46	4	2	1	0.5	3	0	1	3	1	4	1	145				2.62
02342	1	46	9	5	1	1	2	0	1	2	4	11	1	39				3.52
02524	1	46	10	1	1	0.4	1	0	1	1	8	20	1	70				2.46
14608	1	46	16	1	7	8	3	1	1	3	1	54	1	227				2.14				187	147	72
21568	2	46	19	1	8	10	3	2	1	4	3	3	2	241.09	5174.36	1902.51		2.84	3.5	4.77	6.99	250	238	2
14678	2	46	36	6	8	14	5	5	2	5	1			803				3.47				308	172	1
21733	1	47	15	1	8	7.8	3	0	1	3	1	9	1	301.24	998.47	574.53	832.89	2.7	3.17	5.1	6.66	310	222	1	10
22055	1	47	17	1	7	8.83	2	0	1	2	1	7	1	185.8	598.29	419.8	679.93	4.64	5.55	6.35	6.66	214	184	14	20
20184	2	47	19	1	7	8.3	4	2	1	4	2	18	1	453.01	927.43			2.63				445	389	7
21300	1	47	27	4	8	11.2	4	0	1	4	1	11	1	147.4	787.73	638.94		2.89	2.99	6.66		267	174	1	20	20
21644	1	48	8	1	1	1.25	1	0	1	1	8	9	2	373.86				3.81				223		4
21581	1	48	17	4	7	4.8	3	1	1	3	2	9	1	350.34	968.2	616.68		3.05	4.29	5.32		260	252	3	20	20
20999	2	48	18	1	7	8.92	2	2	1	4	1	13	1	448.86	2817.49			1.74	2.38			232	143	9
16165	2	48	19	3	8	9	4	0	1	4	2	43	1	130.81	785.14	702.24	1070.65	4.53				157	156	7
21369	1	48	19	1	3	5	2	0	1	2	3	11	1	546.9				3.73				259	184	3	30	30
21653	1	48	23	2	6	11	5	4	2	5	1			723.18	1033.11	1154.43	1728.67	5.55	4.9	5.1	5.55	282	235	2
21372	1	49	11	4	1	0.1	2	0	1	2	8	5	2	424.98				4.52				288		1	30	30
02532	1	49	13	2	3	2.5	2	0	1	2	1	25	1	13	88			2.54
15788	1	49	20	2	8	9	4	2	1	4	5	46	1	942.1	1185.34	756.64		3.8
19982	1	49	23	3	8	12.08	5	5	2	5	3			664.31	2022.56	1688	1848.14	4.9	4.29	5.32	5.8	354	195	2	10
15422	1	49	24	4	4	6.42	1	1	1	3	8	10	1	286.29				3.6				175	137	2	30	30
13578	1	49	40	2	4	12	5	6	2	5	3			580				4.17				214	283	1
14295	1	50	7	4	0		5	4	2	5	8			213.47				4.41				217		2
02252	1	50	18	7	3	2	5	6	2	5	8			62	141			3.56
02519	1	50	22	3	8	12	3	0	1	3	1	16	1	269	3170			3.56
21374	1	50	28	1	7	8.4	4	1	1	4	1	11	1	450.4	1649.69	1913.34	1641.06	6.06	4.9	5.55	6.06	283	208	1	30	30
17335	1	50	32	7	8	9.4	5	6	2	5	8			860.77	2382.41			5.02				319	211	1	30	20
21510	1	51	18	1	7	8.1	2	2	1	4	1	9	1	452.94	3246.79	3339.6	4203.14					267	221	1	30
20957	2	51	22	1	7	7.67	4	2	1	4	2	13	1	450.56	1208.43	720.21		3.99	4.29			254	265	11
15549	1	51	27	3	6	13.25	4	0	1	4	3	2	1	481.1	842.98	482.53	1287.89	4.78				303	192	1	30
21726	1	51	28	1	8	10.8	4	2	1	4	1	8	1	209.09	1582.54	819	796.06	3.29	3.9	6.66	7.35	334	258	6
01821	1	51	34	4	4	8	4	0	1	4	3	6	1	52	319			4.87
17135	1	51	37	2	8	10	2	0	1	2	1	20	1	459.69				4.05				231	159	7	30
16017	1	51	45	2	3	5	5	4	2	5	8			2193.55				1.85				148	161	1
15297	1	52	12	1	3	3	5	6	2	5	8			920.68				4.66				323		2	40
20941	1	52	22	5	4	5.58	2	2	1	4	1	8	2	757.43				6.06				269	265	2	30
15892	1	53	12	3	2	4.2	4	0	1	4	3	46	1	190.44	748.93	760.49		3.92				348	266	9
21104	2	53	12	3	0		5	4	2	5	1			1018.87				3.65				325		1
20269	2	53	17	2	8	7.5	4	2	1	4	3	17	1	198.96	1812.5			2.79				199	131	2
02496	1	53	18	4	4	6	3	0	1	3	8	15	1	90	277			4.31
05022	1	53	18	1	1	1.5	5	4	2	5	8			347.99				4.17				154	160	2	30
18932	1	53	22	4	8	10.3	3	1	1	3	1	24	1	513.22	4383.5		1858.63	2.74				183	123	1	20	20
21088	1	53	26	3	8	12	4	0	1	4	1	12	1	331.87	1410.75			5.1	3.5			366	224	12	30
15468	2	53	37	3	8	9.25	4	2	1	4	3	10	2	2721				3.2				165	104	2
18354	2	54	8	3	4	7.6	2	0	1	2	8	10	2	245.18	571.24			3.76				203	238	2
22622	1	54	11	4	4	3.1	1	1	1	3	8	4	1	163.77				2.84				284		8	30	30
20459	1	54	20	4	8	7.75	2	1	1	3	8	16	1	238.78	1360.86			2.21				177	139	7	30
22395	1	54	23	1	8	8.1	2	0	1	2	3	5	1	225.79	1591.98			3.73	4.19			270	229	12
02510	1	54	26	1	3	1.5	3	2	1	4	8	18	1	50				3.8
15346	2	54	29	7	7	8.2	5	4	2	5	3			370.9	1456.38	1387.79	2097.83	4.19	4.64	6.35	7.74	372	255	2
21125	2	54	39	1	7	7	4	2	1	4	3	5	2	479.21	2023.52	1265.72		2.41	2.84	4.52		309	201	8
11130	2	55	3	4	1	0.25	5	4	2	5	8			536.01				2.74				197		1
14364	1	55	10	5	2	2	3	0	1	3	1	29	2	207				3.57				229	245	1	40	40
21302	1	55	14	3	4	4.5	4	0	1	4	1	1	2	609.84	2064.2	1119.63	869.7	3.5	4.5			159	133	3		40
20225	1	55	19	1	7	13.5	3	1	1	3	1	7	2	364.39	2351.64			3.86				238	148	2	30
20225	1	55	28	1	8	13.5	5	5	2	5	1			390.69	1454.83	1231.57	1352.21	6.66	5.55	5.1	6.66	319	230	1
15903	1	56	9	1	1	0.5	1	0	1	1	3	4	1	270.21				3.52				206		5
22272	1	56	9	1	1	1.2	2	0	1	2	1	6	1	158.47				1.7				163		13
02656	1	56	10	4	1	0.8	1	0	1	1	8	12	1	45				2.45
09366	1	56	22	4	8	9	5	4	2	5	1			304				2.93				213	115	3	32	32
02317	1	56	26	2	3	2.8	2	1	1	3	4	8	1	49	127			3.06
16596	1	56	30	7	8	10	4	1	1	4	1	4	2	2203.65	9671.85	7403.4	4708.39	4.1				244	264	7	20	23
22535	1	56	30	1	8	8	4	0	1	4	1	5	1	133.14	978.87	536.19	606.49	3.73	4.4			248	195	12	30
08922	2	56	42	1	8	13.75	5	4	2	5	1			4234.92	1093.23	794.54	1077.79	3.25				277	219	3
02293	1	57	14	1	3	1.5	2	0	1	2	8	7	1	84				3.52
18345	2	57	18	3	2	4.2	5	4	2	5	1			443.3				3.04				210		2
20283	1	57	20	1	7	7	2	0	1	2	1	13	1	1276.68	10001	5721.29	3481.1	3.17				223	166	1
14681	2	57	29	1	8	11	3	2	1	4	8	2	1	281				2.32				212	145	6
20920	1	57	39	2	8	18	4	1	1	4	3	13	1	475.91	8380.92	2730.93	1804.95	5.27	6.99	7.35	7.74	448	263	1	40	40
02678	1	58	4	2	1	0.5	1	0	1	1	8	9	1	75				3.45
02324	2	58	8	1	1	0.5	1	0	1	1	8	13	1	66				3.66
14034	1	58	8	4	4	12	5	4	2	5	3			640.07	1393.79	982.3	561.03	4.53				298	210	1	20	20
21652	1	58	8	3	0		5	4	2	5	8			901.28				5.8				1229		3	30
18430	1	58	13	7	3	3.9	5	6	2	5	8			284.2	673.47		826.14	3.4				178	159	1
16399	2	58	15	1	3	2.6	5	5	2	5	8			556.55				5.14				359	328	3
20928	2	58	18	1	7	6.25	4	2	1	4	8	13	1	435.25	4787.52			2.44	3.5			252	177	12
02717	1	58	24	1	7	13.4	3	2	1	4	8	35	1	112	1221			3.77
21526	1	58	24	1	8	8.5	4	0	1	4	1	10	1	741.5	4144.86	1681.06	1112.49	6.35	4.09	5.32	5.8	241	176	4	40
14441	2	58	25	1	3	2	2	0	1	2	1	34	2	598				1.99				143	145	1
02468	1	59	6	1	1	1	1	0	1	1	8	8	1	41				2.22
07955	1	59	6	5	4	2	4	0	1	4	3	56	1	278				3.61
21967	1	59	17	1	7	6	3	2	1	4	1	8	1	284.14	5725.87	4816.26	4769.38	2.7	2.74	2.79		187	153	3	20
16690	1	59	20	1	5	6	5	5	2	5	1			477.11				4.05				244	208	2
12903	1	59	21	1	8	9.4	5	4	2	5	8			601.86	2638.12			4.73				281	241	6
20677	1	59	21	5	4	7.8	4	3	1	4	1	2	2	593.94	1437.58	1008.1	1108.41	5.7	4.44	5.7	6.18	352	291	3	30
14790	1	59	23	3	8	11	3	2	1	4	3	6	2	381				4.41				359	154	1	40
14598	1	59	30	4	4	11.5	2	2	1	4	1	11	2	308				3.56				210	134	5	30
16436	1	60	6	4	1	0.1	2	0	1	2	8	3	1	285.81				4.29				347		1	40	40
14861	1	60	9	7	0		5	6	2	5	8			44				4.05				305		1	40
14683	2	60	18	1	3	4.75	1	0	1	1	8	5	2	336				2.12				288	178	6
21460	2	60	25	3	8	7.5	4	2	1	4	1	10	1	378.56	1185.49	917.68	1545	2.94	3.43			285	221	2
15456	2	60	27	5	4	3.5	2	1	1	3	1	1	2	611.23				3.57				263	284	3
19270	1	61	14	3	2	3.6	2	0	1	2	1	15	2	304.17				3.32				290	217	4	40
21096	2	61	18	3	6	10.66	5	4	2	5	2			467.62	3209.81	3707.49	4269.81	4.5	3.73	4.4	6.06	357	264	4
21314	1	61	18	3	8	10.42	4	2	1	4	1	2	2	439.82	2490.29			3.99	6.06			235	172	2	40	46
17979	1	61	19	3	2	5.3	4	0	1	4	3	11	2	519.1	1038.86	595.83	917.22	3.36				285	237	3	30
18771	2	61	29	1	7	13.6	3	0	1	3	8			345	386.61	418.84		2.21				226	95	36
21285	1	62	2	1	0		3	0	1	3	8	6	1	300.08				3.81				221		6	40	6
02569	2	62	6	1	1	0.6	1	0	1	1	8	10	1	101				3.75
01893	1	62	7	2	1	0.8	1	0	1	1	3	8	1	120				3.39
02476	2	62	11	1	1	0.5	1	0	1	1	8	6	1	77				2.79
18865	1	62	11	1	3	1.8	1	0	1	1	3	25	1	492.28				4.44				207	216	7	45	0
17139	2	62	12	1	3	3	2	1	1	3	3	36	1	533.13				4.9				305		1	0	0
20843	1	62	14	1	7	7.6	4	0	1	4	1	14	1	593.56	3234.58			2.12	2.45		2.58	232	173	6	30
02470	1	62	17	1	3	2	2	0	1	2	8	25	1	37				3.85
02627	1	62	17	3	4	7	3	0	1	3	8	26	1	278				4.2				277	247	1	40
16977	1	62	25	4	8	11.5	4	2	1	4	3	35	1	564.85	6472.46			3.8				394	185	3	30	40
15632	2	62	26	1	2	9	5	4	2	5	3			802.68	1085.06			3.8				247	199	2
16690	1	62	27	1	7	9.17	5	5	2	5	1			282.42	2293.79	1626.44	1317.78	4.52	5.1	6.66	6.99	198	180	2
16311	2	63	7	1	0		5	5	2	5	8			611.18				4.78				313		2
15608	1	63	10	3	8	11.5	5	4	2	5	1			684.36				2.98				366	258	12	40	40
16954	2	63	12	3	4	4.5	5	5	2	5	2			431.73	640.01			3.73				190	234	1
18081	1	63	14	5	2	2.1	2	0	1	2	3	30	1	933.12				4.01				310		10	40	20
21522	1	63	20	4	8	8.5	4	1	1	4	3	10	1	336.79	2026.71			2.38				214	146	2	30
21523	1	64	11	6	1	1.58	2	0	1	2	1	10	1	684.83				3.11				256		18
16143	2	64	17	3	2	3.3	5	4	2	5	1			586.96	1848.14	916.76	693.96	3.29	2.74			226	243	1
21975	2	65	6	1	1	0.9	1	0	1	1	8	8	1	458.99				3.11				227		6
16099	1	65	7	3	0		5	4	2	5	8			695.4				4.9				352		1	50
12137	1	65	18	5	2	7.5	5	4	2	5	3			413				2.81				440.1	354	1
08473	2	65	20	2	1	3.25	5	4	2	5	8			416				3.6				188		5
15326	1	65	24	1	4	10.6	2	2	1	4	3	10	2	360.74				3.57				218	154	8
16547	1	65	25	7	4	6.8	5	5	2	5	8			277.79	464.26			1.83				171	118	8	40
02643	1	66	16	2	4	6	2	0	1	2	8	23	1	168				3.47
14841	1	66	18	3	4	6	2	0	1	2	2	26	1	432				2.77				196	186	1	50	40
20223	1	66	18	1	7	6.5	2	0	1	2	8	12	2	531.26		1095.37		3.76				238	210	13
00633	1	67	5	4	1	0.5	3	1	1	3	8	6	1	128				3.91
15014	2	67	6	3	2	0.2	2	0	1	2	8	7	1	541.11	4005.1	2314.08	3092.12					228		1
01034	1	67	13	1	3	2	2	0	1	2	8	14	1	74				4.51
02553	1	67	14	1	3	3	2	0	1	2	8	10	1	439				3.7
21067	2	68	20	2	8	8.67	4	2	1	4	2	13	1	525.21	1893.89			3.11	3.05			224	139	10
19155	1	69	14	1	3	4	2	0	1	2	1	12	1	644.99				3.97				180	181	12
17692	1	69	21	1	8	8.3	4	0	1	4	3	33	1	328.45	3935.62		7844.18	2.88				97	76	3
02023	1	70	5	1	0		3	0	1	3	8	22	1	254				3.63
16160	2	70	5	1	2	0.4	1	0	1	1	8	41	1	356.2				3.63				121		48
22104	2	70	7	3	0		2	0	1	2	1	2	1	681.49				3.5				63		4
22065	2	70	9	3	2	1.83	2	0	1	2	2	7	1	280.71				2.57				251		2
21925	1	70	18	3	4	4.9	4	1	1	4	8	7	1	1048.15	1579.61	1308.9	2305.39	4.64				256	280	1	20
21446	2	70	19	3	2	4.6	4	0	1	4	3	10	1	1246.26	3255.62	3018.38	1799.7	3.81	3.65	3.65		265	230	3
02722	1	70	30	2	7	12.7	4	1	1	4	8	27	1	78	2424			3.87
19157	2	71	23	2	6	5.66	5	4	2	5	2			735.89	2243.06	1384.22	1217.97	4.4	5.55	5.1	6.35	192	289	1
19926	1	71	24	2	6	8.75	5	4	2	5	2			1430.81	0	1149.24		3.49				207	137	1
18024	2	71	27	1	5	6.9	5	4	2	5	3			392.55				3.41				324	150	3
21409	1	71	27	1	3	4.3	2	0	1	2	1	4	1	180.05	275.18	575.96	678.67	2.7	3.9			250	246	12	20
02704	2	72	14	1	1	0.6	1	0	1	1	8	5	1	307				3.41
15804	1	72	14	1	1	0.7	1	0	1	1	1	3	2	965.98				3.68				219	240	2	40	40
21184	1	72	14	1	3	5.58	2	0	1	2	8	12	1	437.62				4.29				234	226	6	50	50
02424	2	74	14	3	2	3	4	0	1	4	1	9	1	380	386			3.56
21504	2	75	6	3	2	1	1	0	1	1	2	1	1	1115.42				2.7				226		24
21447	2	75	10	2	1	0.5	1	0	1	1	8	10	1	453.77				5.32				259		3
05596	1	75	11	2	6	10	5	4	2	5	8			308.73	4099.72			3.76				260	161	1
21347	1	75	12	1	1	0.58	1	0	1	1	1	11	1	425				3.57				224		6
01165	2	78	9	3	2	1.5	1	0	1	1	8	20	1	285				3.06
01066	1	79	9	3	0		3	1	1	4	8	27	1	135				3.92
21408	2	79	14	2	3	5	2	0	1	2	1	11	1	1234.51				5.32				365	350	14
12141	2	79	22	2	8	10.1	5	4	2	5	3			1543.93	4585.5			2.44				125	107	1
00293	1	79	26	2	3	2	2	0	1	2	8	23	1	302	248			2.83
21323	1	80	11	3	2	1.42	1	0	1	1	1	5	2	1537.78				5.1				325		3
17842	1	81	16	3	4	3.3	2	0	1	2	3	31	1	429.85	1732.53			3.2				336	278	2	30
19491	1	81	16	2	8	8.5	5	6	2	5	3			1090.49		2209.95		4.73				263	216	5
12392	1	81	29	3	4	6.2	5	4	2	5	8			4407.65			10001	4.19				220	159	1
21363	1	82	7	3	0		4	0	1	4	8	5	1	587.55				3.81				351		1
18107	1	83	18	2	8	6	2	2	1	4	3	14	2	1018.06	5039.86	3152.53	3658.01	3.36				246	178	2
00697	1	84	14	1	1	0.5	2	0	1	2	1	9	1	109				3.7
01182	2	89	11	6	1	1	1	0	1	1	8	17	1	280				3.15
